# Supplementary material for: Running Marathons in High School: A 5-Year Review of Injury in a Structured Training Program
Source: Int J Environ Res Public Health. 2023 Mar 1;20(5):4426. doi: 10.3390/ijerph20054426 (PMC10001535; doi:10.3390/ijerph20054426)
Supplement: Supplementary file 1 [file ijerph-20-04426-s001.zip]

Archive with 1 entries (1 files):
- ijerph-2145682-supplementary.pdf
